# Supplementary material for: Mutations in COMP cause familial carpal tunnel syndrome
Source: Nat Commun. 2020 Jul 20;11:3642. doi: 10.1038/s41467-020-17378-z (PMC7371736; doi:10.1038/s41467-020-17378-z)
Supplement: Supplementary file 3 — Source Data [file 41467_2020_17378_MOESM3_ESM.zip]

Archive with 3 entries (3 files):
- Source Data.xlsx
- Genotyping and Sequencing.zip
- Source Data.pdf
