# Supplementary material for: Mutations in COMP cause familial carpal tunnel syndrome
Source: Nat Commun. 2020 Jul 20;11:3642. doi: 10.1038/s41467-020-17378-z (PMC7371736; doi:10.1038/s41467-020-17378-z)
Supplement: Supplementary file 3 — Source Data [file 41467_2020_17378_MOESM3_ESM.zip › Source Data.xlsx]

## Sheet: Fig.1 
MRI
Figure 1b					Figure 1b					Figure 1c
Area Ratio of Flexor Tendon/Carpal Tunnel					Cross-sectional Area of Median Nerve					Thickness of TCL
Control	Family1	Family 2			Control	Family1	Family 2			Control	Family1	Family 2
0.55	0.6	0.59			0.12	0.1	0.08			0.44	0.42	0.32
0.53	0.55	0.57			0.15	0.07	0.08			0.36	0.42	0.45
0.52	0.57	0.63			0.14	0.12	0.07			0.25	0.48	0.35
0.54	0.72	0.62			0.17	0.04	0.07			0.32	0.41	0.38
0.55	0.64	0.63			0.14	0.05	0.09			0.36	0.41	0.34
0.56	0.75	0.63			0.1	0.07	0.08			0.39	0.45	0.51
0.53	0.66	0.6			0.1	0.09	0.12			0.25	0.42	0.42
0.52	0.66				0.14	0.08				0.26	0.35
0.49	0.66				0.11	0.1				0.3	0.38
0.54	0.66				0.17	0.06				0.26	0.52
0.53	0.89				0.12	0.03				0.3
0.5					0.15					0.25
0.53					0.15					0.31

## Sheet: Fig.4
Figure 4a
Primary Tendon Cells (COMP Secretion Ratio)						RCS cells (COMP Secretion Ratio)
WT	V66E	R718W				WT	V66E	R718W
1.6011	0.410991	0.365319				1.46001	1.5108	0.10474
1.5658	0.361445	0.311052				1.32217	1.38931	0.102749
1.29834	0.197191	0.158546				1.9731	1.8365	0.124992
1.55044	0.506104	0.848604				1.58547	1.88309	1.02527
1.32063	0.42095	0.825813				1.40285	1.50052	0.609121
1.24566	0.513582	1.02664				1.54638	1.51887	0.624879
1.13588	0.673902	0.688023				1.55376	1.66879	0.897546
1.04812	0.442407	0.390094				1.55757	1.63507	0.745941
1.43095	0.495147	0.255349				1.38164	1.4452	0.673581

## Sheet: Fig.5
Figure 5a					Figure 5d
Primary Tenocyte (COMP secretion ratio)					Primary Tenocyte (BIP/GAPDH)				Primary Tenocyte (ATF4/GAPDH)
WT	HE	HO			WT	HE	HO		WT	HE	HO
1.03888	0.567243	0.705814			0.279388	0.673008	0.600866		0.705665	1.22204	1.37789
0.915485	0.680328	0.789025			0.337653	0.698238	0.574217		0.725425	1.42379	1.48196
0.898027	0.561776	0.717126			0.33203	0.765718	0.566627		0.751376	1.45656	1.50361
1.20252	0.816557	0.722352			0.261912	0.413514	0.990097		0.808666	1.22804	1.76681
1.09847	0.749311	0.554676			0.27547	0.556464	1.13593		0.748621	1.56102	1.78883
1.13392	0.643802	0.558181			0.201112	0.451401	1.04356		0.780818	1.43916	1.78505
0.823727	0.727478	0.695678			0.395157	0.819302	0.709784		0.663248	0.95201	1.03717
0.907743	0.600994	0.652746			0.373585	0.796294	0.714788		0.727758	0.987669	1.01353
0.981224	0.7708	0.711187			0.39512	0.758058	0.585272		0.630985	0.933081	1.01096
Primary Chondrocyte (COMP secretion ratio)					Primary Chondrocyte (BIP/GAPDH)				Primary Chondrocyte (ATF4/GAPDH)
WT	HE	HO			WT	HE	HO		WT	HE	HO
1.09614	0.930629	1.09605			1.1126	1.02248	1.1328		0.904034	1.00777	1.11707
1.08319	0.971035	1.14168			1.19806	0.90857	0.967849		1.19774	1.17073	1.17711
0.982369	0.973485	1.10541			1.13733	0.903519	1.00199		0.929238	1.16549	1.11884
1.09528	1.08396	1.06718			0.821428	0.834026	0.83281		1.14432	0.950532	0.971647
0.876546	0.936348	0.855617			1.10952	0.996078	0.765648		1.12367	0.945354	0.934631
0.846351	0.844925	0.864975			0.862107	1.06178	0.765582		1.03503	1.09649	1.03615
1.03208	1.03454	1.05307			0.914603	0.84232	0.83421		1.01526	1.10399	1.16008
0.886369	0.99107	0.858066			0.823183	0.853624	0.815452		0.946311	0.981108	0.987402
1.10168	1.07186	1.1158			0.878012	0.852905	0.810432		1.02335	1.04762	1.14136

## Sheet: Fig.6b
Figure 6b	Flexor Tendon Area
	upper				lower
WT	HE	HO		WT	HE	HO
37373.8	47716.4	44347.3		131602	134803	123886
38238	40050.4	47221.9		138437	125202	113053
35349.6	43951.3	50542		123601	144101	125115
35801.7	36852.2	48544.1		136575	140909	110592
37574.7	37129.1	46682.7		137881	148977	133170
30598.3	44230.4	52897.6		110162	118001	188740
40890.5	42274.1	54673.6		128109	129896	178430
40893.9	42138.2	59984.8		129973	122721	171596
40207.5	41108.9	51388.1		139413	133051	177312
43027.5	38050.3	41853.1		131714	118813	138803
42607.5	55522	41555.1		130351	197055	135274
39504.1	58520.8	36662.2		129300	179847	145522
48407.8	50688.1	39856.6		136551	176020	146327
40887.2	47616.8	36485.8		127516	161633	118286
43906.2	40514.4	38431.9		140231	151773	118177
34744.1		44196.1		93996.7		123305
33965.4		37128		97598.1		138978
30689		37861.5		97036.4		127680
34171.7		39435.6		101561		134413
35398.9		38783		103705		136135
38985.4		45615		122062		131464
43274.6		35771.4		124088		163500
40643.1		39724.6		124740		151281
		38321				157344
		46743.2				163693
		36913.4				128198
		41023.9				145072
		40926.7				148892

## Sheet: Fig.7
Figure 7a (ScxGFP/DAPI)				Figure 7b
ScxGFP WT	ScxGFP HE	ScxGFP HO		COMP-VE Colony Assay
0.057554	0.0105634	0.0192719		WT	HE	HO
0.0271647	0.00873362	0.0358209		87	37	57
0.0913838	0.00890869	0.0211082		109	49	61
0.156863	0.0207715	0.0275482		107	47	72
0.0989583	0.0347222	0.0581395
0.0942308	0.0649652	0.0253968
0.111111	0.0287356	0.0244565
0.191693	0.0433884	0.0293333
0.0627376	0.0290698	0.0484988
0.0603015	0.0263852	0.0257937
0.0861538	0.03861	0.0227273
0.110429	0.0588235	0.0183333

## Sheet: Fig.S2
Supplementary Fig.2c					Supplementary Fig.2c
Cross-sectional Area of tendon of flexor pollicis longus					Cross-sectional Area of Achilles Tendon
Control	Family1	Family 2			Control	Family1	Family 2
0.16	0.32	0.18			0.84	0.66	0.55
0.14	0.47	0.15			0.82	0.83	0.46
0.14	0.31	0.18			0.74	0.71	0.46
0.16	0.35	0.17			0.66	0.69	0.53
0.22	0.41	0.23			0.74	1.08	0.69
0.25	0.47	0.22			0.63	0.9	0.53
0.19	0.33	0.19			0.51	0.8	0.6
0.22	0.65				0.64	1.24
0.15	0.44				0.55	0.84
0.23	0.35				0.51	0.59
0.13	0.52				0.6	0.82
0.21	0.32				0.68	0.8
0.16	0.38					0.88
	0.44					0.9

## Sheet: Fig.S3
Supplementary Fig.3
Angle of Thumb Apposition to the flexor aspect of the arm					Angle of Little Finger Passive Extension					Angle of Wrist Flexion					Angle of Wrist Extension					Angle of Ankle Dorsiflexion					Angle of Ankle Plantar Flexion
Control	Family1	Family 2			Control	Family1	Family 2			Control	Family1	Family 2			Control	Family1	Family 2			Control	Family1	Family 2			Control	Family1	Family 2
80	60	80			80	50	80			80	50	50			50	50	60			30	20	10			50	40	40
60	90	80			45	40	65			50	45	50			50	45	60			20	20	15			50	45	40
50	80	85			60	70	60			60	60	60			70	60	60			20	20	25			60	45	40
100	120	85			30	50	80			60	30	50			30	50	75			25	25	10			40	40	45
95	90	85			45	40	85			45	40	50			40	50	80			30	20	15			30	40	40
95	120	90			70	30	70			70	30	40			50	50	50			30	15	10			50	50	30
90	150	80			80	30	50			30	30				60	60				30	15	20			50	50	30
85	140				50	20				45	20				50	35				10	10				50	45
85	140				70	20				55	40				60	40				10	20				50	50
30	150				80	45				80	45				70	45				30	20				50	40
70	90				70	45				70	45				60	60				30	15				50	40
40	60				70	40				60	55				50	40				30	30				50	50
35	130				80	20				80	30				80	50				20	10				50	60
	100					30					40					30					10					50

## Sheet: Fig.S4
Supplementary Figure 4b (alpha-SMA+/CD34- Cells)
Normal	CTS
0	151
16	106
49	61
29	51
37	53

## Sheet: Fig.S8
Supplementary Figure 8b (Cross-linking Assay)
	Monomer	Dimer	Trimer	Tetramer	Pentamer
WT	0.0331771	0.433061	0.163282	0.224708	0.145772
	0.0345045	0.428447	0.178823	0.222837	0.135389
	0.0286614	0.436736	0.167684	0.225204	0.141715
VE	0.162196	0.474118	0.138144	0.158525	0.0670178
	0.163337	0.484071	0.135533	0.154755	0.0623038
	0.159053	0.479164	0.132041	0.16286	0.0668824
0.5WT+0.5VE	0.130798	0.443669	0.164068	0.182159	0.0793061
	0.125515	0.447767	0.165749	0.181174	0.0797946
	0.127323	0.444085	0.16982	0.179287	0.0794854
Supplementary Figure 8e (HA-COMP Secretion Ratio; Primary Tendon Cells Dominant Negative Effect)
WT	VE	RW
3.22027	0.55867	0.39713
3.13267	0.387721	0.330763
3.17911	0.474514	0.267273
1.48729	0.818259	0.783105
1.52017	0.782229	0.787977
1.34502	0.829332	0.748194
2.46753	1.05919	0.362547
2.05051	0.64427	0.287312
3.08979	1.09047	0.320695

## Sheet: Fig.S9
Supplementary Figure 9a (Tnmd Positive Cells)					Supplementary Figure 9b (Cleaved Caspase3/DAPI)
Normal	CTS				Normal	CTS
413	200				0	0.0175439
495	315				0	0.0308219
360	282				0.0264901	0.0225
381	266				0.00302115	0.121622
					0	0.25
					0	0.103093
					0	0.149351
					0	0.112195

[truncated: 7 more sheets: Fig.S10, Fig.S11, Fig.S12, Fig.S13, Fig.S15, Fig.S16, Fig.S17]
